# Supplementary material for: Acute Hypoxia Stress-Induced Apoptosis in Gill of Japanese Flounder (Paralichthys olivaceus) by Modulating the Epas1/Bad Pathway
Source: Biology (Basel). 2022 Nov 12;11(11):1656. doi: 10.3390/biology11111656 (PMC9687431; doi:10.3390/biology11111656)
Supplement: Supplementary file 1 [file biology-11-01656-s001.zip]

Archive with 1 entries (1 files):
- biology-1927202-supplementary.pdf
